# Supplementary material for: Cannabidiol Modulates Alterations in PFC microRNAs in a Rat Model of Depression
Source: Int J Mol Sci. 2023 Jan 20;24(3):2052. doi: 10.3390/ijms24032052 (PMC9953518; doi:10.3390/ijms24032052)
Supplement: Supplementary file 1 [file ijms-24-02052-s001.zip]

Archive with 1 entries (1 files):
- ijms-2144745-supplementary.pdf
